# Supplementary material for: Senescence-associated and immune-related 9p21.3 locus genes in colorectal cancer: epigenetic architecture, molecular landscape and therapeutic possibilities
Source: Front Cell Dev Biol. 2026 Feb 11;14:1741704. doi: 10.3389/fcell.2026.1741704 (PMC12932537; doi:10.3389/fcell.2026.1741704)
Supplement: Supplementary file 1 [file Table2.xlsx]

## Sheet: Лист1
9p21.3 Status	Associated Biomarkers	Primary Defect	Targeted Therapeutic Strategy	Emerging Combinations
Homozygous deletion	MTAP loss, IFN cluster loss (frequent), MSS	Metabolic vulnerability (methionine salvage), immune evasion ("Cold")	Synthetic lethality: MTA-cooperative PRMT5 inhibitors (e.g., MRTX1719), MAT2A inhibitors	PRMT5i + ICB: Sensitization to cytotoxic T-cells via metabolic/PI3K modulation. PRMT5i + Chemo: Potentiation of DNA damage stress.
Intact/Hypermethylated	CDKN2A(methylated), CIMP-H, MSI-H	Epigenetic silencing of tumor suppressors and immune pathways	Epigenetic reactivation: DNMT inhibitors (priming)	DNMTi + ICB: Enhances "viral mimicry" (ERVs) and antigen presentation. Senogenic (DNMTi) + Senolytic: Restore p16-senescence, then clear with senolytics.
Intact/Unmethylated	CDKN2A (wt), CIMP-L, MSS	Canonical cell cycle dysregulation, low immunogenicity	Cell cycle / Standard care: CDK4/6 inhibitors, chemotherapy	Chemo/CDK4/6i (Senogenic) + Senolytic: Sequential elimination of arrested cells.
