# Supplementary material for: Senescence-associated and immune-related 9p21.3 locus genes in colorectal cancer: epigenetic architecture, molecular landscape and therapeutic possibilities
Source: Front Cell Dev Biol. 2026 Feb 11;14:1741704. doi: 10.3389/fcell.2026.1741704 (PMC12932537; doi:10.3389/fcell.2026.1741704)
Supplement: Supplementary file 2 [file Table1.xlsx]

## Sheet: Лист1
Supplementary Table 1. Epigenetic therapeutic strategies in colorectal cancer: curated interventional trials centered on DNA demethylation with DNMT inhibitors (mono and combinations), alongside selected complementary epigenetic approaches (HDAC add‑on within DNMTi‑based regimens, Polycomb/EZH2 inhibition, and MGMT‑guided temozolomide ± immunotherapy/PARP in MSS disease). Columns report trial pha…
NCT Number	Study Title	Phase	Status	Indication (CRC, line)	Interventions (mono/combination)	Investigational Agent(s) and Class	Biomarker Stratification	Correlative Biomarkers
NCT00077337	FR901228 (Romidepsin) in Treating Patients With Previously Treated Unresectable Locally Advanced or Metastatic Colorectal Cancer	Phase 2	Completed	CRC, previously treated metastatic	Monotherapy	FR901228/Romidepsin (HDAC inhibitor)	Not specified	Histone acetylation, gene expression
NCT00879385	KRAS Wild-type Metastatic Colorectal Cancer Trial	Phase I/II	Completed	CRC, 2nd/3rd line KRAS WT	Combination (Decitabine + Panitumumab)	Decitabine – DNMT inhibitor; Panitumumab – anti-EGFR.	KRAS wild-type	Promoter methylation, CEA levels, re-expression of tumor suppressor genes
NCT01105377	Phase II Study of Azacitidine and Entinostat in Patients With Metastatic Colorectal Cancer	Phase 2	Completed	Metastatic CRC, ≥2 prior regimens	Combination	Azacitidine - DNMT inhibitor; Entinostat (SNDX-275) - HDAC inhibitor	None specified	Promoter methylation of selected genes, histone deacetylase activity, H3/H4 histone acetylation
NCT01193517	Phase I/II Study of Azacitidine and Capecitabine/Oxaliplatin (CAPOX) in Refractory CIMP-high Metastatic Colorectal Cancer	Phase 1/2	Completed	Metastatic CRC (Phase II focused on CIMP-high), fluoropyrimidine/oxaliplatin refractory	Combination	Azacitidine - DNMT inhibitor; Capecitabine - antimetabolite; Oxaliplatin - platinum compound	CIMP-high status (≥2 of 6 markers: hMLH1, P16, P14, MINT1, MINT2, MINT31)	Circulating methylated vimentin, CIMP status
NCT01882660	Pre-operative Decitabine in Colon Cancer: a Proof of Principle Study	Not specified	Terminated	Colon cancer, pre-operative	Monotherapy	Decitabine (DNMT inhibitor)	Not specified	Wnt target gene expression (APCDD1, AXIN2, DKK1, LGR5, ASCL2); Wnt/CIMP methylation; β-catenin localization; Ki-67; apoptosis (TUNEL/M30).
NCT01896856	Phase I/II Study of SGI-110 With Irinotecan Versus Regorafenib or TAS-102 in Metastatic Colorectal Cancer	Phase I/II	Completed	CRC, previously treated metastatic	Combination vs control (SGI-110+irinotecan vs regorafenib or TAS-102).	SGI-110/Guadecitabine (DNMT inhibitor) + Irinotecan	Not specified	Not specified
NCT01966289	SGI-110 in Combination With an Allogeneic Colon Cancer Cell Vaccine (GVAX) and Cyclophosphamide in Metastatic Colorectal Cancer	Phase I/II	Completed	Metastatic CRC, stable on 1st/2nd line	Combination	SGI-110/Guadecitabine (DNMT inhibitor) + GVAX + Cyclophosphamide	Not specified	Not specified
NCT02260440	A Phase 2 Study of Pembrolizumab (MK-3475) in Combination With Azacitidine in Subjects With Chemo-refractory Metastatic Colorectal Cancer	Phase 2	Completed	Metastatic CRC, chemo-refractory	Combination	Pembrolizumab - PD-1 inhibitor; Azacitidine - DNMT inhibitor	None specified	Mandatory tumor biopsies, DNA methylation analysis, immune markers
NCT02316028	A Phase I Clinical Trial on Decitabine (5-aza-2'-Deoxycytidine) Administered by Hepatic Arterial Infusion in Patients With Unresectable Liver-predominant Metastases From Colorectal Cancer	Phase 1/2	Completed	Unresectable liver-predominant metastases, post-standard chemotherapy	Monotherapy	Decitabine - DNMT inhibitor	None specified	Global DNA methylation, cancer-testis antigens expression, cfDNA methylation status
NCT02423057	Phase I Trial of 4'-Thio-2'-Deoxycytidine (TdCyd) in Patients With Advanced Solid Tumors	Phase 1	Completed	Advanced solid tumors, refractory, basket; includes CRC if enrolled per site	Monotherapy	TdCyd (4'-Thio-2'-Deoxycytidine) - DNMT inhibitor	None specified	Re-expression of genes silenced by methylation, DNMT1 levels, global DNA methylation
NCT02512172	A Study of Enhancing Response to MK-3475 in Advanced Colorectal Tumors	Phase 1	Completed	Advanced MMR-proficient CRC, ≥1 prior line	Combination (3 arms)	CC-486 (oral azacitidine) - DNMT inhibitor; Romidepsin - HDAC inhibitor; MK-3475 (Pembrolizumab) - PD-1 inhibitor	MMR-proficient status	Pre/post-treatment biopsies, immune cell infiltration, CD8+ TIL density
NCT02811497	Study of Azacitidine and Durvalumab in Advanced Solid Tumors	Phase II	Completed	basket, includes MSS CRC cohort, advanced	Combination	CC-486 (oral azacitidine, DNMT inhibitor) + Durvalumab (PD-L1 inhibitor)	MSS	DNA methylation, immune profiling, transcriptomic analysis
NCT02998567	Phase 1, dose-escalation study of guadecitabine (SGI-110) in combination with pembrolizumab in patients with solid tumors	Phase 1	Completed	Advanced solid tumors, basket; includes CRC cohort	Combination	Guadecitabine (SGI-110, DNMT inhibitor) + Pembrolizumab (PD-1 inhibitor)	Not specified	Methylome, transcriptome, immune contextures
NCT03366116	5-aza-4'-Thio-2'-Deoxycytidine (Aza-TdC) in People With Advanced Solid Tumors	Phase 1	Active	Advanced solid tumors, refractory; basket; includes CRC if enrolled	Monotherapy	Aza-TdC (5-aza-4'-Thio-2'-Deoxycytidine) - DNMT inhibitor	None specified	Re-expression of methylation-silenced genes, DNMT1/3a/3b levels, genome-wide DNA methylation, ctDNA
NCT03519412	Pembrolizumab in MMR-Proficient Metastatic Colorectal Cancer Pharmacologically Primed to Trigger Hypermutation Status (ARETHUSA)	Phase 2	Active, not recruiting	Metastatic CRC, MMR-proficient	Combination	Temozolomide (alkylating agent) followed by Pembrolizumab (PD-1 inhibitor)	MMR-proficient	Microsatellite instability, mutation burden
NCT03576963	Guadecitabine and Nivolumab in Treating Refractory Metastatic Colorectal Cancer	Phase 1/2	Withdrawn	Metastatic CRC (CIMP+), refractory	Combination	Guadecitabine (SGI-110) - DNMT inhibitor; Nivolumab - PD-1 inhibitor	CIMP+ status (≥3 of 5 CIMP reactions with PMR ≥10)	CTC analysis, cfDNA/mRNA, inflammatory T-cell signatures, DNA methylation signatures, PD1/PDL1 expression
NCT03832621	NIVOLUMAB Plus IPILIMUMAB and TEMOZOLOMIDE in Microsatellite Stable, MGMT Silenced Metastatic Colorectal Cancer (MAYA)	Phase 2	Completed	Metastatic CRC, MSS, MGMT silenced	Combination	Nivolumab (PD-1 inhibitor) + Ipilimumab (CTLA-4 inhibitor) + Temozolomide (alkylating agent)	MSS, MGMT silenced	MGMT methylation, MSI status
NCT04166435	TMZ + Olaparib for MGMT Hypermethylated Colorectal Cancer	Phase 2	Completed	Advanced CRC (MGMT hypermethylated), ≥2 prior regimens	Combination	Temozolomide - alkylating agent; Olaparib - PARP inhibitor	MGMT promoter hypermethylation	NGS profiling, DNA methylation patterns, gene expression, MGMT expression assays, Gamma H2AX
NCT04457284	Temozolomide, Cisplatin, and Nivolumab in People With Colorectal Cancer	Phase 2	Active, not recruiting	Colorectal Adenocarcinoma	Combination	Temozolomide (alkylating agent) + Cisplatin + Nivolumab (PD-1 inhibitor)	MSS/pMMR, BRAF/POLE wt	Not specified
NCT04689347	5FU/LV, Irinotecan, Temozolomide and Bevacizumab for MGMT Silenced, Microsatellite Stable Metastatic Colorectal Cancer	Phase 1	Unknown status	Metastatic CRC, MGMT silenced, MSS	Combination	5-FU/LV + Irinotecan + Temozolomide (alkylating agent) + Bevacizumab	MGMT silenced, MSS	MGMT methylation, MSI status
NCT05031975	Temozolomide and Irinotecan in Patients With MGMT Silenced Colorectal Cancer After Adjuvant Chemotherapy (ERASE-TMZ)	Phase 2	Unknown status	CRC, MGMT silenced, after adjuvant chemotherapy	Combination	Temozolomide (alkylating agent) + Irinotecan (topoisomerase I inhibitor)	MGMT silenced	MGMT methylation status (MGMT promoter methylation by pyrosequencing (> 5%)
NCT07007767	Exploring Sintilimab + Bevacizumab + Decitabine for Advanced pMMR/MSS Colorectal Cancer (After 2+ Prior Therapies)	Phase 2	Not yet recruiting	CRC, MSS/pMMR, ≥3rd line	Combination	Sintilimab (PD-1 inhibitor) + Bevacizumab + Decitabine (DNMT inhibitor)	MSS/pMMR	PFS by RECIST 1.1; OS; ORR; DOR; AEs
NCT04705818	Combining Epigenetic And Immune Therapy to Beat Cancer. CAIRE Study	Phase II	Unknown	CRC, not MSI-H or MMR-deficient, advanced disease	Combination	Durvalumab – PD-L1 inhibitor; Tazemetostat – EZH2 inhibitor	MSS/non-MSI-High	RECIST v1.1; PFS; OS
